# Supplementary material for: Subtly altered topological asymmetry of brain structural covariance networks in autism spectrum disorder across 43 datasets from the ENIGMA consortium
Source: Mol Psychiatry. 2022 Feb 8;27(4):2114–25. doi: 10.1038/s41380-022-01452-7 (PMC9126820; doi:10.1038/s41380-022-01452-7)
Supplement: Supplementary file 2 — Supplementary Tables. [file 41380_2022_1452_MOESM2_ESM.xlsx]

## Sheet: Index
Table	Contents (each table is in a separate worksheet - use arrows at bottom left to navigate through worksheets)
Supplementary Table 1	Case-control association analysis with small-world parameter hemispheric asymmetries
Supplementary Table 2	Separate left- and right-hemispheric case-control association analysis of lambda
Supplementary Table 3	Case-control association analysis of nodal degree centrality asymmetry
Supplementary Table 4	Case-control association analysis of nodal global efficiency asymmetry
Supplementary Table 5	Case-control association analysis of nodal clustering coefficient asymmetry
Supplementary Table 6	Case-control association analysis of nodal local efficiency asymmetry
Supplementary Table 7	Separate left- and right-hemispheric case-control association analysis for nodes with significant case-control differences of network asymmetry
Supplementary Table 8	Association of total ADOS severity scores with network property asymmetries within ASD individuals
Supplementary Table 9	Association of current medication with network property asymmetries within ASD individuals
Supplementary Table 10	Association of IQ with network property asymmetries within ASD individuals
Supplementary Table 11	Association of age with network property asymmetries within ASD individuals
Supplementary Table 12	Association of sex with network property asymmetries within ASD individuals
Supplementary Table 13	Association of handedness with network property asymmetries within ASD individuals
Supplementary Table 14	Case-control edge-level association analysis for fusiform connctivity asymmetry
Supplementary Table 15	Case-control edge-level association analysis for rostral middle frontal connctivity asymmetry
Supplementary Table 16	Case-control edge-level association analysis for superior frontal connctivity asymmetry
Supplementary Table 17	Cognitive functions annotated to regions with altered connectivity asymmetry in ASD
Supplementary Table 18	AUC case-control assocoation analysis for regions with significant case-control differences of network asymmetry, over the sparsity threshold range of 0.25 to 0.5.
Supplementary Table 19	Case-control association analysis of network property asymmetries using linear mixed effects random-intercept models including non-linear age
Supplementary Table 20.	Case-control association analysis of network property asymmetries using linear mixed effects random-intercept models including global average cortical thickness

## Sheet: SuppTable1
Supplementary Table 1. Case-control association analysis with small-world parameter hemispheric asymmetries
	diagnosis effect										sex effect			age effect
	pval	beta	se	tval	Cohen's d	adjusted pval	mean HD in ASD	mean HD in HC	SD of HD in ASD	SD of HD in HC	beta	tval	pval	beta	tval	pval
Sigma	0.8216	-0.0020579	0.00590939	-0.348242	-0.0127005	1	0.00276481	0.00329258	0.162802	0.160289	-0.0188729	-2.56598	0.0103366	-0.000138178	-0.415205	0.678022
Gamma	0.7689	0.00222215	0.00561424	0.395807	0.0144352	1	0.00579292	0.00226026	0.154445	0.152425	-0.0156114	-2.23412	0.0255481	-0.000218	-0.689032	0.490856
Lambda	0.106	0.00328235	0.0020299	1.617	0.0589724	0.318	0.00213141	-0.000852063	0.0542664	0.0565278	0.00417428	1.6522	0.0985977	-6.0843e-05	-0.532234	0.594603

## Sheet: SuppTable2
Supplementary Table 2. Separate left- and right-hemispheric case-control association analysis of lambda
	diagnosis effect									sex effect			age effect
	pval	beta	se	tval	Cohen's d	mean in ASD	mean in HC	SD in ASD	SD in HC	beta	tval	pval	beta	tval	pval
Left hemisphere	0.9181	0.0002	0.0016	0.1042	0.0038	1.10018	1.10017	0.0421633	0.0427695	0.0013	0.647	0.5177	0.00014	1.6203	0.1053
Right hemisphere	0.045	-0.0031	0.0015	-2.0296	-0.074	1.09805	1.10103	0.0416025	0.0424326	-0.0029	-1.527	0.1269	0.0002	2.3418	0.0193

## Sheet: SuppTable3
Supplementary Table 3. Case-control association analysis of nodal degree centrality asymmetry
	diagnosis effect										sex effect			age effect
	pval	beta	se	tval	Cohen's d	mean HD in ASD	mean HD in HC	SD of HD in ASD	SD of HD in HC	adjusted pval	beta	tval	pval	beta	tval	pval
bankssts	0.4563	0.119239	0.15934	0.74833	0.0272917	0.320275	0.0961538	4.51292	4.2491	0.77571	-0.0605272	-0.297288	0.766267	0.00873415	0.704843	0.480963
caudalanteriorcingulate	0.4229	0.16243	0.20466	0.793657	0.0289448	0.227491	0.0608974	5.74239	5.43887	0.757484	-0.0402658	-0.158074	0.874409	-0.00237465	-0.206032	0.83678
caudalmiddlefrontal	0.369	-0.101934	0.112948	-0.902485	-0.0329138	-0.170447	-0.232692	3.14108	3.11657	0.738	-0.0215442	-0.149204	0.881403	-0.00717478	-0.810686	0.41761
cuneus	0.3119	-0.201836	0.117593	-1.7164	-0.0625974	-0.330584	-0.164744	3.29666	3.1375	0.662787	-0.399525	-2.72972	0.00637569	-0.0112554	-1.69959	0.0893109
entorhinal	0.5815	0.160058	0.270973	0.590677	0.0215421	2.01031	1.87692	7.61265	7.19375	0.795208	0.318089	0.943146	0.345682	0.00436792	0.28623	0.774722
frontalpole	0.4233	-0.239673	0.288857	-0.829728	-0.0302603	-0.679725	-0.396795	8.06553	7.72197	0.757484	0.437966	1.21819	0.223249	0.0211179	1.29818	0.194326
fusiform	<1E-4	-0.47306	0.125551	-3.76788	-0.137415	0.355326	0.7	3.3735	3.5833	<1E-4	0.0357487	0.222336	0.824067	-0.00978349	-0.9684	0.332923
inferiorparietal	0.6081	0.0551076	0.105355	0.523067	0.0190763	-0.312715	-0.355769	2.96503	2.79323	0.795208	0.175265	1.33659	0.181459	-0.00370137	-0.623842	0.532778
inferiortemporal	0.1273	-0.227596	0.149955	-1.51776	-0.0553532	1.0756	1.12436	4.0879	4.23037	0.43282	-0.0922564	-0.480384	0.630989	0.00557415	0.461673	0.644349
insula	0.2291	-0.211414	0.174012	-1.21494	-0.0443092	-0.150515	-0.0301282	4.91664	4.66172	0.599185	-0.38156	-1.71532	0.0863898	-0.00762218	-0.55965	0.57576
isthmuscingulate	0.115	-0.344785	0.171623	-2.00897	-0.0732676	-0.0762887	0.277564	4.62668	4.74175	0.43282	0.050878	0.238183	0.811755	0.0117969	1.22057	0.222346
lateraloccipital	0.0479	0.265138	0.135043	1.96336	0.071604	-1.75945	-1.77244	3.88697	3.84816	0.271433	-0.0520846	-0.300637	0.763712	0.00772626	0.691287	0.489438
lateralorbitofrontal	0.7395	-0.0466363	0.141255	-0.330157	-0.0120409	-0.480412	-0.494872	3.96036	3.87919	0.897964	0.162326	0.897143	0.369714	0.00388016	0.340269	0.733678
lingual	0.0376	0.259897	0.125609	2.0691	0.0754603	-0.963574	-1.18974	3.45864	3.49175	0.25568	-0.560731	-3.48992	0.000490101	0.00597835	0.602282	0.547031
medialorbitofrontal	0.0063	-0.413558	0.155008	-2.66798	-0.0973016	-0.56701	-0.169231	4.17476	4.30294	0.05355	-0.347583	-1.80161	0.0717072	0.0261214	2.99232	0.00279113
middletemporal	0.7762	-0.0494527	0.173681	-0.284732	-0.0103842	1.27904	1.11154	4.83288	4.74809	0.910028	-0.19327	-0.87029	0.384211	-0.00722782	-0.529722	0.596344
paracentral	0.8322	-0.0445847	0.135133	-0.329931	-0.0120326	-0.29622	-0.262821	3.72298	3.65829	0.912735	-0.139416	-0.828904	0.407225	-0.000748302	-0.0983287	0.921678
parahippocampal	0.9551	-0.0129285	0.210998	-0.0612733	-0.00223465	-0.298969	-0.253205	5.78161	5.74702	0.987958	0.45394	1.72853	0.0839962	-0.00584767	-0.492121	0.62267
parsopercularis	0.9922	0.000954662	0.117009	0.00815891	0.000297557	-0.0178694	-0.0262821	3.23979	3.15191	0.9922	-0.0834784	-0.573208	0.566547	-0.00220585	-0.334754	0.737834
parsorbitalis	0.2152	0.248982	0.210315	1.18385	0.0431754	-0.254296	-0.488462	5.94958	5.54703	0.599185	0.27593	1.05411	0.291918	-0.015442	-1.30377	0.192411
parstriangularis	0.59	-0.0673963	0.12697	-0.530806	-0.0193586	-0.122337	-0.0307692	3.49319	3.45042	0.795208	0.201786	1.27687	0.201745	0.019532	2.73157	0.00634008
pericalcarine	0.2866	0.0821806	0.0801728	1.02504	0.0373835	0.0646048	-0.024359	2.33947	2.05084	0.649627	0.01433	0.143607	0.88582	-0.0182588	-4.04401	5.38634e-05
postcentral	0.5903	0.0604461	0.117538	0.514267	0.0187554	0.149141	0.0717949	3.25389	3.17402	0.795208	-0.278359	-1.90275	0.0571686	0.0110629	1.6713	0.0947663
posteriorcingulate	0.1995	0.197828	0.13857	1.42764	0.0520664	0.221306	0.050641	3.93611	3.64219	0.599185	0.382439	2.21742	0.0266686	-0.00608209	-0.779382	0.435816
precentral	0.7054	-0.0484671	0.10881	-0.445428	-0.0162448	0.193127	0.239103	3.08664	2.86357	0.888281	0.0449	0.331407	0.74036	-0.0138412	-2.25877	0.0239691
precuneus	0.1229	-0.245558	0.118728	-2.06824	-0.0754292	-0.235052	-0.00384615	3.22384	3.26408	0.43282	-0.0917617	-0.620962	0.534672	-0.0166505	-2.49023	0.0128194
rostralanteriorcingulate	0.278	0.275885	0.247352	1.11535	0.0406772	-0.866667	-1.12308	6.8262	6.68864	0.649627	0.135945	0.441573	0.65883	0.0205333	1.47404	0.140574
rostralmiddlefrontal	0.0007	-0.443299	0.129279	-3.42901	-0.125057	0.550515	0.773718	3.57529	3.82718	0.00793333	-0.112464	-0.678106	0.497756	-0.0129372	-1.20938	0.22661
superiorfrontal	0.0003	0.481218	0.128478	3.74553	0.1366	-0.328522	-0.565385	3.59533	3.56803	0.0051	0.181753	1.10658	0.268564	0.0144304	1.43345	0.151834
superiorparietal	0.1108	0.200589	0.125264	1.60133	0.058401	0.0742268	-0.0185897	3.53757	3.3422	0.43282	-0.277322	-1.73317	0.0831676	0.0133132	1.37269	0.16995
superiortemporal	0.9589	0.0081606	0.154728	0.0527415	0.00192349	1.29485	1.25321	4.14892	4.29933	0.987958	-0.414294	-2.15127	0.0315341	-0.00278043	-0.319087	0.749683
supramarginal	0.5576	-0.0571078	0.101289	-0.563812	-0.0205624	0.0522337	0.105128	2.78457	2.74963	0.795208	-0.00119211	-0.0094561	0.992456	-0.00952357	-1.66958	0.0951074
temporalpole	0.5885	0.154643	0.230803	0.670024	0.0244359	0.602062	0.433974	6.38692	6.2448	0.795208	0.0739542	0.257441	0.796856	-0.0443916	-3.41528	0.0006456
transversetemporal	0.8109	0.0455004	0.189037	0.240696	0.00877823	-0.55945	-0.571795	5.41564	4.91649	0.912735	0.370861	1.57624	0.115076	0.00985263	0.925492	0.354784
Note: bold represents the regions meeting the FDR correction.

## Sheet: SuppTable4
Supplementary Table 4. Case-control association analysis of nodal global efficiency asymmetry
	diagnosis effect										sex effect			age effect
	pval	beta	se	tval	Cohen's d	mean HD in ASD	mean HD in HC	SD of HD in ASD	SD of HD in HC	adjusted pval	beta	tval	pval	beta	tval	pval
bankssts	0.482	0.00268534	0.00321053	0.836416	0.0305043	0.00925534	0.00655668	0.0897856	0.0856115	0.80839	0.000103291	0.0258489	0.97938	-4.94e-05	-0.273151	0.784756
caudalanteriorcingulate	0.9948	2.54993e-05	0.00454281	0.00561312	0.000204712	0.00225121	0.00206338	0.131142	0.116996	0.9965	-0.00198124	-0.350403	0.726061	-1.84e-05	-0.0720711	0.94255
caudalmiddlefrontal	0.1927	-0.00283213	0.00216802	-1.30632	-0.0476418	-0.00182406	-0.00156799	0.0597908	0.0595276	0.547923	-0.000304634	-0.110043	0.912383	-0.000258092	-1.54596	0.12222
cuneus	0.1691	-0.0129545	0.00622283	-2.08177	-0.0759224	-0.0236918	-0.0120589	0.168243	0.171637	0.547923	-0.0158003	-2.04002	0.0414359	-0.000209321	-0.597298	0.550353
entorhinal	0.3639	-0.00815904	0.00918155	-0.888634	-0.0324087	0.0799131	0.0893842	0.249545	0.251862	0.7278	0.0145387	1.27223	0.203389	0.000414496	0.801625	0.422833
frontalpole	0.1375	-0.0118794	0.00756575	-1.57015	-0.0572638	-0.0215332	-0.00864595	0.218705	0.19468	0.547923	0.0103123	1.09511	0.273556	0.000472502	1.10897	0.267533
fusiform	0.0001	-0.00958576	0.00236152	-4.05915	-0.148038	0.00826007	0.0156199	0.0636949	0.0672511	0.0017	-0.000587022	-0.194055	0.846146	-0.000234	-1.22458	0.22083
inferiorparietal	0.9886	3.52724e-05	0.00187585	0.0188034	0.000685763	-0.00422269	-0.00419733	0.0530172	0.0494776	0.9965	0.00106058	0.454255	0.649678	-5.08e-05	-0.481276	0.630355
inferiortemporal	0.2064	-0.00368094	0.00291422	-1.2631	-0.0460653	0.023273	0.023621	0.0810639	0.0805864	0.547923	-0.00238926	-0.6402	0.522091	7.19e-05	0.30648	0.75926
insula	0.0751	-0.00896337	0.00510367	-1.75626	-0.0640511	-0.000827668	0.00524209	0.142072	0.138617	0.51068	-0.0115941	-1.77714	0.0756464	-0.000230652	-0.577526	0.563628
isthmuscingulate	0.1546	-0.00643033	0.00347852	-1.84858	-0.0674181	0.000681946	0.00702795	0.0939142	0.0959828	0.547923	-0.00222459	-0.51382	0.607416	0.000205674	1.04991	0.293844
lateraloccipital	0.4993	0.00266853	0.00387582	0.688507	0.02511	-0.046632	-0.042954	0.109808	0.108333	0.80839	-0.00411625	-0.828915	0.407218	0.000147	0.466626	0.640801
lateralorbitofrontal	0.316	-0.00277224	0.00277175	-1.00018	-0.0364767	-0.00892261	-0.00726965	0.0784637	0.0760648	0.716267	0.000334596	0.0941627	0.924986	0.000113447	0.500255	0.616932
lingual	0.292	0.00475299	0.00451142	1.05355	0.038423	-0.0329881	-0.0370285	0.123655	0.124996	0.709143	-0.0248639	-4.31472	1.64953e-05	-3.83e-05	-0.109836	0.912547
medialorbitofrontal	0.0013	-0.00980004	0.0031461	-3.11498	-0.113604	-0.00844627	0.000981518	0.082094	0.0895752	0.01105	-0.00721275	-1.84198	0.0655767	0.000438406	2.47441	0.0134005
middletemporal	0.7298	-0.00139285	0.0039195	-0.355365	-0.0129602	0.0283051	0.0255748	0.109789	0.105237	0.955923	-0.00446071	-0.891249	0.372867	-0.000214	-0.707423	0.479358
paracentral	0.7152	-0.00148733	0.00255429	-0.582288	-0.0212362	-0.00418942	-0.00298054	0.0706892	0.0688562	0.955923	-0.00330568	-1.03979	0.29852	-4.84e-05	-0.336132	0.736795
parahippocampal	0.9965	-2.16802e-05	0.00465397	-0.00465843	-0.000169894	-0.005257	-0.00447418	0.130205	0.124199	0.9965	0.0103606	1.78861	0.0737777	-0.000106405	-0.405979	0.684787
parsopercularis	0.6418	-0.00105743	0.002215	-0.477395	-0.0174107	0.000808056	0.00164789	0.0610623	0.0599334	0.948748	-0.00273527	-0.992162	0.321198	-1.04e-05	-0.0833259	0.933598
parsorbitalis	0.4547	0.00336823	0.00455447	0.739544	0.0269713	-0.00632191	-0.00943977	0.130776	0.118126	0.80839	0.00491196	0.866507	0.386281	-0.000305797	-1.19223	0.233264
parstriangularis	0.2095	-0.00298576	0.00241778	-1.23492	-0.0450377	-0.0011004	0.0022533	0.0680346	0.0642191	0.547923	0.00271	0.900511	0.36792	0.000362	2.66199	0.00780942
pericalcarine	0.8831	-0.00094576	0.00640892	-0.147569	-0.00538188	0.00854283	0.00872158	0.174945	0.175575	0.9965	-0.00335985	-0.421203	0.673637	-0.00117	-3.23562	0.00122693
postcentral	0.5646	0.00250446	0.0044496	0.56285	0.0205273	0.00967324	0.00629329	0.119109	0.123905	0.872564	-0.0125859	-2.27258	0.0231217	0.000242794	0.968911	0.332667
posteriorcingulate	0.192	0.00393276	0.00289818	1.35698	0.0494892	0.00629104	0.00284986	0.0820595	0.0763744	0.547923	0.00654639	1.81482	0.0696518	-4.26e-05	-0.261034	0.794084
precentral	0.7891	-0.000607073	0.00210669	-0.288164	-0.0105094	0.00568156	0.00621684	0.0608801	0.0543131	0.958193	0.000706	0.269385	0.787652	-0.000293129	-2.47072	0.0135389
precuneus	0.0974	-0.00494093	0.00219386	-2.25216	-0.0821367	-0.00220383	0.00239816	0.059975	0.0599297	0.547923	-0.00276919	-1.01414	0.310596	-0.000284762	-2.30483	0.0212435
rostralanteriorcingulate	0.4464	0.00454944	0.0058116	0.782821	0.0285497	-0.0178619	-0.021886	0.16153	0.156026	0.80839	0.00449575	0.62153	0.534298	0.000404669	1.23643	0.216394
rostralmiddlefrontal	0.0001	-0.00917639	0.00254111	-3.61117	-0.1317	0.0124888	0.0171788	0.0696926	0.0760683	0.0017	-0.00229172	-0.702961	0.482134	-0.000338525	-1.60892	0.107739
superiorfrontal	0.0007	0.00917644	0.00267672	3.42824	0.125029	-0.00397572	-0.00823415	0.0759462	0.0732359	0.00793333	0.0021818	0.637508	0.523843	0.000170967	0.813656	0.415906
superiorparietal	0.9342	0.000449323	0.00344095	0.130581	0.00476233	0.00229274	0.00468497	0.0940392	0.0942347	0.9965	-0.00797756	-1.81659	0.0693794	5.68e-07	0.00215966	0.998277
superiortemporal	0.8471	-0.000595873	0.00317361	-0.187759	-0.0068476	0.0283853	0.0283143	0.0856048	0.0877391	0.993152	-0.00875179	-2.21564	0.0267908	3.46e-05	0.193561	0.846532
supramarginal	0.3392	-0.00172121	0.00182672	-0.942241	-0.0343637	0.0020928	0.00357115	0.0502007	0.0496063	0.7208	-0.00227764	-1.00177	0.316536	-0.000151197	-1.46973	0.141739
temporalpole	0.7656	0.00365241	0.00969913	0.376571	0.0137336	0.0468583	0.0432104	0.266517	0.264053	0.958193	0.00912592	0.755961	0.449731	-0.00163311	-2.98985	0.00281374
transversetemporal	0.731	0.00141474	0.00411106	0.344129	0.0125505	-0.00813999	-0.0090478	0.122263	0.102072	0.955923	0.0051383	1.0042	0.315361	0.00024641	1.06432	0.28727
Note: bold represents the regions meeting the FDR correction.

## Sheet: SuppTable5
Supplementary Table 5. Case-control association analysis of nodal clustering coefficient asymmetry
	diagnosis effect										sex effect			age effect
	pval	beta	se	tval	Cohen's d	mean HD in ASD	mean HD in HC	SD of HD in ASD	SD of HD in HC	adjusted pval	beta	tval	pval	beta	tval	pval
bankssts	0.8248	-0.000956338	0.00432752	-0.22099	-0.00805954	0.000753518	0.00196952	0.117851	0.118465	0.949039	0.0042729	0.793305	0.427663	-0.000169248	-0.694465	0.487444
caudalanteriorcingulate	0.9242	-0.000578107	0.00577873	-0.100041	-0.0036485	-0.00695735	-0.00694141	0.167568	0.148083	0.952206	-0.00644907	-0.896644	0.36998	-0.000138068	-0.424254	0.671411
caudalmiddlefrontal	0.0947	-0.00632174	0.00382921	-1.65092	-0.0602095	-0.000411798	0.00565396	0.100109	0.108723	0.536633	-0.000227428	-0.047719	0.961943	-0.000550709	-2.55376	0.0107056
cuneus	0.2652	-0.0225394	0.0178436	-1.26316	-0.0460677	-0.0575821	-0.0349879	0.486988	0.487298	0.819709	-0.000724627	-0.0326278	0.973974	0.000257176	0.255926	0.798026
entorhinal	0.0736	-0.0279802	0.0160999	-1.73791	-0.0633821	0.0978854	0.12599	0.429158	0.44903	0.536633	-0.000662651	-0.0330688	0.973622	0.000407325	0.449247	0.653286
frontalpole	0.5968	-0.00540075	0.0103409	-0.522273	-0.0190474	-0.00302375	0.00105682	0.294402	0.27071	0.882226	-0.0142783	-1.10937	0.267361	-0.000480265	-0.824691	0.409613
fusiform	0.804	0.000925101	0.00386634	0.23927	0.00872624	-0.00111112	-0.00156707	0.105236	0.10593	0.949039	0.00437208	0.90854	0.363666	0.000297095	1.36446	0.172523
inferiorparietal	0.0079	-0.00992994	0.00367239	-2.70394	-0.0986133	-0.00391302	0.0056647	0.10151	0.0991635	0.2686	-0.0027012	-0.590968	0.554586	-0.000327691	-1.58446	0.113194
inferiortemporal	0.4347	0.00320254	0.00404412	0.791899	0.0288807	-0.00419679	-0.00628431	0.10933	0.111766	0.83827	0.0152094	3.02164	0.00253526	-0.000161578	-0.709455	0.478097
insula	0.41	-0.00957157	0.0111965	-0.854872	-0.0311774	0.0163416	0.0218943	0.298311	0.313581	0.83827	-0.04932	-3.53914	0.000407512	-0.000407832	-0.646794	0.517815
isthmuscingulate	0.7002	0.00187256	0.00494724	0.378506	0.0138042	-0.000620367	-0.00224984	0.136876	0.133398	0.908304	0.00421247	0.684116	0.493954	-0.000196687	-0.705957	0.480269
lateraloccipital	0.4347	0.00580443	0.00756992	0.766776	0.0279645	0.00645419	0.00036161	0.206805	0.206553	0.83827	-0.00432141	-0.458659	0.646512	0.000112161	0.263097	0.792494
lateralorbitofrontal	0.7213	-0.00154099	0.00425682	-0.362004	-0.0132024	0.0071401	0.00894316	0.114881	0.117457	0.908304	0.00322666	0.60901	0.542564	2.47122e-05	0.103084	0.917903
lingual	0.8653	-0.00186855	0.0107549	-0.173739	-0.0063363	-0.019483	-0.0180646	0.293647	0.293686	0.949039	-0.00821777	-0.613906	0.539324	0.000439273	0.72526	0.468349
medialorbitofrontal	0.86	0.000951665	0.00447845	0.212499	0.00774987	0.00736028	0.00608143	0.117998	0.126165	0.949039	-0.00264137	-0.473867	0.635629	-0.000280618	-1.11264	0.265952
middletemporal	0.3496	0.00625144	0.00627065	0.996936	0.0363585	-0.00870021	-0.0150152	0.168844	0.173356	0.83827	-0.000557821	-0.0714724	0.943027	-4.65219e-05	-0.131738	0.8952
paracentral	0.2195	0.00520618	0.00433704	1.2004	0.0437789	-0.00431696	-0.0101538	0.121846	0.11546	0.7463	-0.00400543	-0.742014	0.458137	-0.00073651	-3.01545	0.00258741
parahippocampal	0.4931	-0.00403068	0.00598755	-0.673177	-0.0245509	-0.0202831	-0.016069	0.160553	0.16616	0.83827	0.00329387	0.441991	0.658528	-0.000169357	-0.50225	0.615528
parsopercularis	0.6866	0.00179798	0.00368864	0.487436	0.0177769	0.00892398	0.00761428	0.0999465	0.101624	0.908304	0.00819623	1.78527	0.0743185	-0.000347335	-1.67204	0.0946195
parsorbitalis	0.3902	-0.00502267	0.00583015	-0.861498	-0.031419	-0.00910198	-0.00381014	0.160863	0.157642	0.83827	0.00128333	0.176853	0.859636	0.000391047	1.19101	0.233743
parstriangularis	0.2093	-0.004746	0.00382205	-1.24174	-0.0452866	-0.00221163	0.002252	0.105443	0.10359	0.7463	-0.000201305	-0.042317	0.966249	-0.000616423	-2.86384	0.00421429
pericalcarine	0.1816	-0.0207652	0.0162216	-1.2801	-0.0466855	-0.00190421	0.0173313	0.443256	0.442735	0.7463	-0.0134964	-0.668467	0.503887	-0.00110541	-1.21004	0.22636
postcentral	0.0791	-0.0190364	0.0110442	-1.72365	-0.0628618	-0.00566847	0.0124552	0.297393	0.3055	0.536633	-0.0144587	-1.05184	0.292956	0.000494085	0.794387	0.427033
posteriorcingulate	0.4469	0.00345845	0.00458045	0.755045	0.0275367	0.000846114	-0.00271244	0.122125	0.127726	0.83827	-0.000567478	-0.0995397	0.920716	-0.000129187	-0.500814	0.616539
precentral	0.4845	0.00272219	0.00400936	0.67896	0.0247618	0.00448869	0.00110929	0.110373	0.108821	0.83827	-0.00543447	-1.08903	0.27623	-0.000540458	-2.39361	0.0167444
precuneus	0.9954	2.18488e-05	0.00406846	0.00537029	0.000195855	0.000832057	0.00084207	0.111157	0.110992	0.9954	0.000321949	0.0635789	0.94931	1.56707e-05	0.068395	0.945476
rostralanteriorcingulate	0.425	0.00686752	0.00786747	0.872901	0.0318349	0.0130487	0.00699405	0.228318	0.201465	0.83827	0.0112657	1.15048	0.250039	-0.000149681	-0.337831	0.735514
rostralmiddlefrontal	0.1618	0.00751808	0.00438055	1.71624	0.0625916	0.00153385	-0.00611422	0.118518	0.12077	0.7463	0.00127026	0.23298	0.815793	-0.000529185	-2.14509	0.0320255
superiorfrontal	0.5647	0.00351229	0.0049989	0.702612	0.0256244	-0.00194087	-0.00517071	0.147377	0.125468	0.872718	0.00353269	0.567789	0.570221	1.66986e-05	0.0593162	0.952704
superiorparietal	0.0293	0.0137793	0.00654266	2.10607	0.0768086	-0.00690536	-0.0199496	0.180805	0.177057	0.4981	0.00340866	0.418586	0.675548	0.00108506	2.94488	0.00325557
superiortemporal	0.5395	-0.0031482	0.00477983	-0.658643	-0.0240208	-0.00722101	-0.00347708	0.127783	0.13303	0.872718	0.00702008	1.18001	0.23809	0.000112823	0.419133	0.675149
supramarginal	0.0908	-0.00600043	0.00360223	-1.66575	-0.0607503	-0.000374884	0.00611067	0.0985373	0.0982586	0.536633	0.00691519	1.54237	0.123089	-0.000123937	-0.610935	0.541289
temporalpole	0.6579	0.00959695	0.0185545	0.517231	0.0188635	0.0941786	0.0821294	0.506044	0.507858	0.908304	-0.0186219	-0.806362	0.420098	-0.00231459	-2.21509	0.0268283
transversetemporal	0.9145	0.00053205	0.00493485	0.107815	0.00393203	0.00209756	0.00161195	0.143966	0.125494	0.952206	0.000390402	0.0635616	0.949324	3.70357e-05	0.133264	0.893993

## Sheet: SuppTable6
Supplementary Table 6. Case-control association analysis of nodal local efficiency asymmetry
	diagnosis effect										sex effect			age effect
	pval	beta	se	tval	Cohen's d	mean HD in ASD	mean HD in HC	SD of HD in ASD	SD of HD in HC	adjusted pval	beta	tval	pval	beta	tval	pval
bankssts	0.8148	-0.000670372	0.0028551	-0.234798	-0.00856312	-0.000201991	0.000678846	0.0775014	0.0783804	0.918531	0.00297126	0.836131	0.403148	-4.86e-05	-0.302141	0.762565
caudalanteriorcingulate	0.9977	1.33e-05	0.00491178	0.0027149	9.90131e-05	-0.00326341	-0.00396728	0.149447	0.118098	0.9977	-0.00896593	-1.4666	0.142589	1.84e-05	0.0666386	0.946874
caudalmiddlefrontal	0.148	-0.00316882	0.00218939	-1.44735	-0.0527851	7.34618e-05	0.00303264	0.054282	0.0645985	0.6406	-0.000863334	-0.316819	0.751403	-0.000329087	-2.66903	0.00764786
cuneus	0.1985	-0.0264055	0.0179945	-1.46742	-0.0535172	-0.0602078	-0.0339411	0.491463	0.491076	0.6406	-0.00226501	-0.101132	0.919453	8.71e-05	0.0859463	0.931515
entorhinal	0.1038	-0.0263245	0.0165658	-1.58908	-0.0579542	0.114168	0.140884	0.442041	0.461604	0.6406	0.00302528	0.146727	0.883358	0.000359486	0.385332	0.700018
frontalpole	0.3632	-0.00938464	0.0101728	-0.92252	-0.0336445	-0.00860449	-0.000192598	0.29237	0.263416	0.6562	-0.0108976	-0.860684	0.389481	-0.000286	-0.499232	0.617653
fusiform	0.7906	0.000522	0.00201833	0.258405	0.00942408	-0.000786736	-0.00110424	0.054638	0.0555529	0.918531	0.00206681	0.822743	0.410719	9.94e-05	0.874824	0.38174
inferiorparietal	0.0043	-0.00545954	0.0019084	-2.86079	-0.104333	-0.00215637	0.00309665	0.0527034	0.0515811	0.1462	-0.00167772	-0.706326	0.48004	-0.000175247	-1.6306	0.103079
inferiortemporal	0.3083	0.00221362	0.00218485	1.01317	0.0369504	-0.00175434	-0.00338188	0.0574078	0.0618427	0.6406	0.00796866	2.93035	0.00341124	-8.03e-05	-0.652621	0.514051
insula	0.2971	-0.0119431	0.0107228	-1.11381	-0.0406208	0.0158376	0.023982	0.28648	0.299583	0.6406	-0.0466641	-3.49648	0.000478247	-0.000377	-0.624886	0.532093
isthmuscingulate	0.426	0.00290451	0.00366661	0.79215	0.0288899	0.000953252	-0.00209502	0.101627	0.0986611	0.713029	-0.00159085	-0.348594	0.727418	-4.58e-05	-0.221876	0.824426
lateraloccipital	0.8546	-0.00114212	0.00633079	-0.180408	-0.00657951	-0.0026124	-0.00165135	0.176846	0.169043	0.918531	-0.00348659	-0.442485	0.65817	0.000209	0.58711	0.557174
lateralorbitofrontal	0.8514	-0.000538666	0.00273519	-0.196939	-0.00718241	0.00464992	0.0053582	0.0717252	0.0773331	0.918531	0.00163468	0.480175	0.631138	9.77e-05	0.634179	0.526012
lingual	0.6616	-0.00480724	0.0104179	-0.461442	-0.0168289	-0.0313801	-0.0276205	0.286051	0.283019	0.865169	-0.0145962	-1.12569	0.260387	0.000206908	0.352667	0.724363
medialorbitofrontal	0.8645	0.000549152	0.00287937	0.19072	0.00695559	0.00389606	0.00318502	0.0721839	0.0841723	0.918531	-0.00148676	-0.41486	0.678274	-0.000106	-0.656571	0.511507
middletemporal	0.232	0.00596413	0.00480457	1.24134	0.045272	4.42363e-05	-0.00629588	0.12953	0.132703	0.6406	-0.00419519	-0.70154	0.483021	-0.000114	-0.41984	0.674632
paracentral	0.1912	0.00339334	0.00262825	1.2911	0.0470867	-0.00279834	-0.00648427	0.0759332	0.0677979	0.6406	-0.00154782	-0.473161	0.636133	-0.000397553	-2.68593	0.00727248
parahippocampal	0.6531	-0.00220364	0.00504865	-0.436481	-0.0159185	-0.0151621	-0.012755	0.133405	0.141842	0.865169	0.00249268	0.396686	0.691627	2.15e-05	0.0755011	0.939821
parsopercularis	0.5622	0.00144326	0.00196772	0.73347	0.0267498	0.00469259	0.00351115	0.0512187	0.0560681	0.865169	0.00439791	1.79572	0.0726393	-0.000187	-1.68548	0.0920003
parsorbitalis	0.62	-0.00227599	0.00461977	-0.492664	-0.0179676	-0.00804978	-0.00567391	0.128952	0.123487	0.865169	-0.000447296	-0.0777912	0.937999	0.000311398	1.19691	0.231435
parstriangularis	0.1485	-0.00321054	0.00222217	-1.44477	-0.0526912	-0.0017434	0.00134487	0.0656057	0.055786	0.6406	6.2296e-05	0.0225236	0.982032	-0.000294	-2.34798	0.0189401
pericalcarine	0.2198	-0.0191186	0.0162731	-1.17486	-0.0428474	-0.00177284	0.0159492	0.445539	0.443326	0.6406	-0.0114895	-0.567267	0.570575	-0.001159	-1.26468	0.206084
postcentral	0.086	-0.0175813	0.0105375	-1.66845	-0.0608488	0.00211239	0.0187581	0.282766	0.292365	0.6406	-0.0143566	-1.09464	0.273764	0.000422782	0.712437	0.476249
posteriorcingulate	0.2469	0.00371664	0.00323993	1.14713	0.0418362	0.00163952	-0.0019244	0.0795287	0.096037	0.6406	0.0019866	0.492642	0.622302	-4.74e-06	-0.0259565	0.979294
precentral	0.4404	0.00175849	0.00234472	0.749979	0.0273519	0.00345613	0.00126279	0.0658228	0.0624254	0.713029	-0.00376499	-1.29012	0.197109	-0.000327108	-2.47723	0.013295
precuneus	0.9252	-0.000208612	0.00226029	-0.0922942	-0.00336599	0.000844768	0.00109989	0.0614444	0.0619553	0.953236	0.000308231	0.109564	0.912763	5.2e-05	0.408448	0.682974
rostralanteriorcingulate	0.5893	0.00425737	0.00727581	0.58514	0.0213402	0.00594495	0.00244678	0.212464	0.184879	0.865169	0.00933736	1.03109	0.302579	7.34e-05	0.179099	0.857872
rostralmiddlefrontal	0.3203	0.00301696	0.00247283	1.22004	0.0444952	0.000742192	-0.00235562	0.0663624	0.0686145	0.6406	0.000150568	0.048921	0.960985	-0.000213996	-1.53666	0.124482
superiorfrontal	0.3667	0.00363721	0.00352109	1.03298	0.037673	-0.00128432	-0.00491723	0.109169	0.0821203	0.6562	-0.000137068	-0.0312762	0.975051	3.46e-05	0.174586	0.861417
superiorparietal	0.0318	0.0110815	0.00537866	2.06026	0.0751382	-0.00272944	-0.0131742	0.147473	0.146645	0.5406	0.00330266	0.493338	0.62181	0.000877	2.89462	0.00382346
superiortemporal	0.2898	-0.00348857	0.00301402	-1.15745	-0.0422124	-0.00313315	0.000535413	0.0770782	0.086868	0.6406	0.00215988	0.575757	0.564823	2.71e-05	0.159588	0.873216
supramarginal	0.1072	-0.00291011	0.00184591	-1.57651	-0.0574957	6.75843e-06	0.0031978	0.0504531	0.050406	0.6406	0.00403832	1.7577	0.0789	-7.78e-05	-0.748858	0.454001
temporalpole	0.7138	0.00873449	0.0190688	0.458051	0.0167052	0.0976883	0.0865718	0.519127	0.522979	0.898859	-0.0158985	-0.669867	0.502994	-0.00264267	-2.46085	0.0139166
transversetemporal	0.2602	0.004268	0.00377235	1.13139	0.0412621	0.00375886	-0.000458298	0.113982	0.0915714	0.6406	-0.000204921	-0.0436446	0.965191	0.000154	0.726839	0.467381

## Sheet: SuppTable7
Supplementary Table 7. Separate left- and right-hemispheric case-control association analysis for nodes with significant case-control differences of network asymmetry.
	Left hemisphere															Right hemisphere
	diagnosis effect									sex effect			age effect			diagnosis effect									sex effect			age effect
	pval	beta	se	tval	Cohen's d	mean in ASD	mean in HC	SD in ASD	SD in HC	beta	tval	pval	beta	tval	pval	pval	beta	se	tval	Cohen's d	mean in ASD	mean in HC	SD in ASD	SD in HC	beta	tval	pval	beta	tval	pval
Degree centrality of fusiform	0.8207	0.0227825	0.101274	0.224959	0.0082043	16.7663	16.7064	2.94663	2.94786	0.269289	2.07081	0.0384617	-0.0282231	-3.3174	0.000919399	<1E-4	0.503829	0.112	4.49846	0.16406	16.411	16.0064	3.09437	3.36986	0.235368	1.63631	0.101879	-0.0174096	-1.84453	0.0652038
Degree centrality of rostral middle frontal	0.0613	0.203248	0.108385	1.87525	0.0683907	15.4701	15.1071	3.176	3.44583	0.0835916	0.599976	0.548567	-0.000552906	-0.0595807	0.952494	<1E-4	0.652942	0.1159	5.63369	0.205462	14.9196	14.3333	3.58063	3.70744	0.190511	1.27831	0.201238	0.0133964	1.34226	0.179613
Degree centrality of superior frontal	0.0272	-0.295975	0.130015	-2.27647	-0.0830234	14.2289	14.6519	4.02441	3.99631	-0.242252	-1.44984	0.147207	0.0461931	4.16743	3.16729e-05	<1E-4	-0.791924	0.129135	-6.13253	-0.223655	14.5574	15.2173	4.27566	3.91387	-0.422855	-2.54702	0.0109142	0.0361749	3.26441	0.00110919
Nodal global efficiency of fusiform	0.5659	0.00107476	0.0018393	0.58433	0.0213106	0.700894	0.699201	0.0536083	0.0538434	0.00373382	1.58099	0.113985	-0.000697081	-4.51315	6.63202e-06	<1E-4	0.0107847	0.00210936	5.11279	0.186465	0.692634	0.683581	0.0588786	0.0632948	0.00433799	1.60121	0.109436	-0.000440723	-2.47656	0.01332
Nodal global efficiency of rostral middle frontal	0.0331	0.00444172	0.00211067	2.10442	0.0767484	0.680349	0.672988	0.060612	0.0678743	0.00205714	0.758222	0.448377	-7.01654e-05	-0.388454	0.697707	<1E-4	0.0137501	0.00231635	5.9361	0.216491	0.66786	0.655809	0.0710164	0.0753736	0.00424841	1.42629	0.15389	0.000300059	1.50337	0.132848
Nodal global efficiency of superior frontal	0.0348	-0.00561455	0.00263978	-2.1269	-0.0775685	0.649387	0.657432	0.0819243	0.0815629	-0.00529336	-1.56024	0.118808	0.000759347	3.37164	0.000756652	<1E-4	-0.0150891	0.00274706	-5.4928	-0.200324	0.653363	0.665666	0.0926763	0.0805365	-0.00740627	-2.09724	0.0360554	0.000694639	2.95067	0.00319536
Nodal global efficiency of medial orbitofrontal	0.6433	0.00129202	0.00272799	0.473616	0.0172729	0.684532	0.682027	0.0749608	0.07693	-0.00774711	-2.21994	0.0264974	0.00074939	3.4716	0.000524658	<1E-4	0.0104604	0.00275528	3.79649	0.138459	0.692978	0.681046	0.071564	0.081758	0.000351013	0.0995528	0.920706	0.000129936	0.59289	0.553299

## Sheet: SuppTable8
Supplementary Table 8. Association of total ADOS severity scores with network property asymmetries within ASD individuals
	ADOS effect					sex effect			age effect
	pval	beta	se	tval	adjusted_pval	beta	tval	pval	beta	tval	pval
Degree centrality HD of fusiform	0.229	-0.0109119	0.0144888	-0.753125	0.534333	0.0988264	0.260407	0.794627	-0.00306838	-0.244418	0.806979
Degree centrality HD of rostral middle frontal	0.2033	-0.0270293	0.0233038	-1.15987	0.534333	-0.193979	-0.513926	0.607466	-0.0155876	-1.00303	0.316194
Degree centrality HD of superior frontal	0.4768	0.0166183	0.0235797	0.704771	0.556267	-0.153589	-0.378638	0.705071	0.0150898	0.942196	0.346417
Nodal global efficiency HD of fusiform	0.1933	-0.000324684	0.000269752	-1.20364	0.534333	-0.000363501	-0.051446	0.958985	-0.000100594	-0.43039	0.667044
Nodal global efficiency HD of rostral middle frontal	0.4275	-0.00033559	0.000458129	-0.732521	0.556267	-0.00371931	-0.509448	0.610599	-0.000355421	-1.16776	0.243302
Nodal global efficiency HD of superior frontal	0.3877	0.00040622	0.000537553	0.755684	0.556267	-0.00642911	-0.687702	0.491868	0.000103454	0.282229	0.777851
Nodal global efficiency HD of medial orbitofrontal	0.9997	1.28192e-06	0.000370199	0.00346279	0.9997	0.0058585	0.604173	0.545925	0.000559734	1.74502	0.0814195

## Sheet: SuppTable9
Supplementary Table 9. Association of current medication with network property asymmetries within ASD individuals
	Medication effect						sex effect			age effect
	pval	beta	se	tval	Cohen's d	adjusted_pval	beta	tval	pval	beta	tval	pval
Degree centrality HD of fusiform	0.043	-0.378113	0.153266	-2.46703	-0.222187	0.21805	0.0358485	0.0916933	0.926972	-0.0252137	-1.15778	0.247409
Degree centrality HD of rostral middle frontal	0.3775	0.153495	0.163261	0.940179	0.0846749	0.440417	-0.291812	-0.700759	0.483722	-0.0232744	-1.00149	0.316987
Degree centrality HD of superior frontal	0.1861	0.215975	0.152949	1.41207	0.127175	0.434233	0.458829	1.17517	0.240385	0.0433102	2.02743	0.0430543
Nodal global efficiency HD of fusiform	0.0623	-0.00597614	0.00288629	-2.07053	-0.186477	0.21805	-0.00213702	-0.290167	0.771788	-0.000638844	-1.56928	0.117104
Nodal global efficiency HD of rostral middle frontal	0.3167	0.00341894	0.00317721	1.07608	0.0969146	0.440417	-0.00336721	-0.415802	0.677702	-0.000369447	-0.802833	0.422385
Nodal global efficiency HD of superior frontal	0.2907	0.00376924	0.00326988	1.15272	0.103817	0.440417	0.00371938	0.445446	0.656156	0.000565549	1.24766	0.212636
Nodal global efficiency HD of medial orbitofrontal	0.9927	-4.54592e-05	0.00386005	-0.0117768	-0.00106065	0.9927	-0.00108697	-0.108517	0.913622	0.000434495	1.08573	0.278029

[truncated: 11 more sheets: SuppTable10, SuppTable11, SuppTable12, SuppleTable13, SuppTable14, SuppTable15, SuppTable16, SuppTable17, SuppTable18, SuppTable19, SuppTable20]
